# Supplementary material for: Molecular and life-history effects of a natural toxin on herbivorous and non-target soil arthropods
Source: Ecotoxicology. 2012 Feb 5;21(4):1084–93. doi: 10.1007/s10646-012-0861-z (PMC3325419; doi:10.1007/s10646-012-0861-z)
Supplement: Supplementary file 1 — All significantly up- or down regulated genes in Folsomia candida between control and acetone control treatments exposed for 48 hours in Lufa 2.2.(XLS 55 kb) [file 10646_2012_861_MOESM1_ESM.xls]

## Sheet: Results EC10-AC
Table A2 All significantly up- or down regulated genes in Folsomia candida exposed for 48 hours to 2-phenylethyl ITC in Lufa 2.2 at concentrations similar to the 28-day EC10 and EC50 for effects on reproduction compared to the acetone control.
GeneName	Blast2GO Description		E-Value	mean Similarity	GO terms	Enzyme Codes	InterPro Scan	EC10 logFC	EC50 logFC	EC10 adj.P.val	EC50 adj.P.val
Fcc00022	rec8	*	1.54126e-20	0.57	F:peroxidase activity; P:response to oxidative stress; F:heme binding; P:oxidation reduction		IPR002007; IPR010255;		-1.15026		0.0190926
Fcc00025	hypothetical protein [Trichomonas vaginalis G3]		5.82669e-09	0.58				0.779285		0.0334344
Fcc00050	acetyl-coenzyme a carboxylase alpha	*	3.32458e-82	0.6325	F:acetyl-CoA carboxylase activity; P:fatty acid biosynthetic process; P:tissue homeostasis; C:soluble fraction; C:mitochondrion; P:acetyl-CoA metabolic process; F:biotin binding; F:ATP binding; F:protein binding; P:response to organic cyclic substance; P:response to drug; P:lipid homeostasis; P:multicellular organismal protein metabolic process; P:pyruvate metabolic process; C:acetyl-CoA carboxyl…	EC:6.4.1.2		0.961231	1.08647	0.0214927	0.00738685
Fcc00057	isopenicillin n synthetase	*	2.15654e-29	0.701	F:metal ion binding; F:oxidoreductase activity; P:biosynthetic process				0.856285		0.0495941
Fcc00078	---NA---								0.910868		0.0258278
Fcc00105	---NA---							0.659274	0.599422	0.0165535	0.0216206
Fcc00142	sterol regulatory element-binding protein 1	*	1.42518e-15	0.54	P:regulation of primary metabolic process; P:regulation of cellular biosynthetic process				0.457671		0.0319974
Fcc00151	---NA---								-1.49515		0.0261496
Fcc00167	---NA---							1.26739	1.36203	0.00475	0.00152716
Fcc00171	---NA---							1.16087	1.09586	0.023843	0.0261496
Fcc00228	---NA---								-0.803674		0.0206265
Fcc00322	---NA---								-0.427188		0.0439622
Fcc00379	---NA---								0.742708		0.0206265
Fcc00418	---NA---								0.698661		0.015956
Fcc00459	---NA---							-1.17857	-1.61323	0.0334344	0.00369646
Fcc00464	---NA---							0.677708	0.785531	0.0192669	0.005672
Fcc00477	---NA---							1.13062		0.0165535
Fcc00487	---NA---								-2.06276		0.0233569
Fcc00494	glutathione s-	*	7.64236e-39	0.5865	F:protein binding		IPR004045; IPR004046; IPR010987; IPR012336; IPR017933;	0.702814	0.830313	0.033154	0.00954146
Fcc00529	maltase- intestinal-like	*	8.26468e-30	0.5935	P:response to sucrose stimulus; F:beta-fructofuranosidase activity; C:brush border; P:response to vitamin A; P:response to starvation; F:protein binding; P:aging; P:response to glucocorticoid stimulus; C:membrane raft; F:oligo-1,6-glucosidase activity; P:response to fructose stimulus; P:response to insulin stimulus; P:starch metabolic process; P:sucrose metabolic process; P:galactose metabolic pr…	EC:3.2.1.26; EC:3.2.1.10	IPR000322;	1.18823	1.30884	0.00475	0.00152716
Fcc00558	chitin binding peritrophin-		4.14328e-07	0.5205	F:chitin binding; P:chitin metabolic process; C:extracellular region; P:proteolysis; F:serine-type endopeptidase activity; F:scavenger receptor activity; C:membrane; F:catalytic activity			0.595307		0.0209256
Fcc00598	---NA---								-3.16206		0.0462975
Fcc00632	---NA---								-0.765091		0.044856
Fcc00717	poly (3-hydroxybutyrate) depolymerase		5.81069e-08	0.687059	C:integral to membrane; C:membrane; F:poly(3-hydroxybutyrate) depolymerase activity; F:hydrolase activity			0.951067		0.0165535
Fcc00723	---NA---							1.04096		0.0342796
Fcc00738	---NA---								1.1282		0.0216206
Fcc00881	acidic mammalian chitinase-like	*	1.40067e-51	0.604	F:protein binding; F:chitinase activity; P:chitin catabolic process; F:cation binding	EC:3.2.1.0	IPR001223; IPR011583; IPR013781; IPR017853;	1.12373	0.889274	0.00224619	0.00508308
Fcc00908	---NA---								-0.851598		0.0215835
Fcc01007	delta-5 fatty acid desaturase	*	7.1004e-34	0.6025	F:metal ion binding; P:lipid metabolic process		IPR005804	0.989307		0.0331506
Fcc01013	---NA---							-3.80481	-3.10936	0.00607619	0.0154184
Fcc01147	---NA---								-1.42087		0.0154184
Fcc01203	---NA---							-1.73095	-1.36857	0.0165535	0.0495941
Fcc01235	---NA---							1.11362	1.01726	0.0226953	0.0321041
Fcc01331	---NA---							0.659936	0.695524	0.020345	0.011279
Fcc01333	hypothetical protein DAPPUDRAFT_225207 [Daphnia pulex]		1.07098e-12	0.475	F:hydrolase activity; F:carboxylesterase activity		IPR002018	0.988141		0.0152746
Fcc01347	---NA---							0.766009		0.0165535
Fcc01381	---NA---							-0.78556	-0.876531	0.0271636	0.0109592
Fcc01454	---NA---							0.622665		0.0472354
Fcc01475	---NA---							0.584062		0.0192669
Fcc01536	ribosomal protein l38	*	6.38716e-39	0.9725	C:ribosome; F:structural constituent of ribosome; P:translation; P:ribosome biogenesis		IPR002675	0.461289	0.580386	0.0271636	0.00508308
Fcc01539	---NA---								0.689617		0.0261384
Fcc01585	---NA---							-1.57259	-1.65026	0.0331506	0.0198139
Fcc01622	---NA---							0.582312	0.574738	0.0346513	0.0328214
Fcc01630	protein	*	1.60906e-44	0.5535	F:iron ion binding; F:L-ascorbic acid binding; P:oxidation reduction		IPR006620;		0.737927		0.044856
Fcc01705	---NA---								0.698726		0.015956
Fcc01721	---NA---							0.757077	0.688694	0.0165535	0.0216206
Fcc01769	---NA---								-2.97587		0.015956
Fcc01905	---NA---								-2.03622		0.0017577
Fcc01912	---NA---							1.08622	0.817589	0.00301542	0.0100828
Fcc02002	---NA---								-2.68577		0.0258278
Fcc02018	---NA---								-2.09748		0.0233569
Fcc02077	---NA---								0.925666		0.0162252
Fcc02155	cytochrome p450	*	2.83613e-32	0.5775	F:electron carrier activity; F:heme binding; P:oxidation reduction		IPR001128;		1.00172		0.04373
Fcc02209	fumarylacetoacetate hydrolase domain-containing protein 2a-like	*	8.10883e-36	0.6365	C:mitochondrion; F:catalytic activity; P:metabolic process		IPR002529; IPR011234;		1.02705		0.0036394
Fcc02271	---NA---							0.922664	0.871767	0.00780091	0.00738685
Fcc02341	loc443608 protein		1.07588e-07	0.5465			IPR000118;		-1.06183		0.0328214
Fcc02426	---NA---								-1.0837		0.0261384
Fcc02499	cystathionine beta-synthase-like	*	5.25373e-61	0.71	C:cytosol; P:L-serine catabolic process; P:L-cysteine catabolic process; P:homocysteine catabolic process; C:nucleolus; F:ubiquitin protein ligase binding; F:cystathionine beta-synthase activity; F:heme binding; P:hydrogen sulfide biosynthetic process; F:protein homodimerization activity; F:pyridoxal phosphate binding; P:glycine metabolic process; P:methionine metabolic process; P:threonine metab…	EC:4.2.1.22			0.787526		0.0206265
Fcc02514	---NA---							0.667868		0.0192669
Fcc02522	endochitinase	*	1.32812e-29	0.515	P:carbohydrate metabolic process; F:chitinase activity; P:chitin catabolic process; P:cell wall macromolecule catabolic process		IPR000726; IPR023346;	1.11006	1.08036	0.0209256	0.020596
Fcc02580	---NA---								-0.497819		0.0495183
Fcc02590	ribonuclease uk114	*	9.29518e-42	0.7065	P:regulation of translational termination; C:intracellular part			0.891569	0.813083	0.0346513	0.0495183
Fcc02659	---NA---								-3.00112		0.0162252
Fcc02666	2-oxo-4-hydroxy-4-carboxy-5-ureidoimidazoline decarboxylase	*	2.18326e-65	0.6665	F:carboxy-lyase activity; P:cellular nitrogen compound metabolic process; P:allantoin biosynthetic process	EC:4.1.1.0	IPR017580; IPR018020;	0.822752	1.00756	0.0397142	0.00958866
Fcc02763	---NA---							1.04004	1.23211	0.0165535	0.00381397
Fcc02816	domain-containing protein		8.98312e-48	0.641	F:peptidase activity		IPR002818;	0.701005	0.682825	0.0331506	0.0309393
Fcc02876	---NA---				F:odorant binding		IPR006170; IPR023316;		0.639263		0.044856
Fcc02895	goodpasture antigen-binding	*	9.32797e-11	0.7915	C:cytosol; P:response to endoplasmic reticulum stress; C:mitochondrion; P:endoplasmic reticulum organization; P:muscle organ development; P:cell morphogenesis; P:mitochondrion morphogenesis; P:heart morphogenesis; P:lipid transport; F:Goodpasture-antigen-binding protein kinase activity; P:signal transduction; P:ceramide metabolic process; P:lipid homeostasis; P:cell proliferation; P:in utero embr…	EC:2.7.11.9			-0.821733		0.044856
Fcc02897	---NA---							0.795773		0.0163011
Fcc02932	---NA---								-1.99115		0.0036394
Fcc02934	ws dgat mgat		8.93378e-05	0.45					-3.10759		0.00723046
Fcc02959	fatty acid synthase	*	4.93568e-23	0.599	F:drug binding; C:cytosol; P:fatty acid biosynthetic process; F:enoyl-[acyl-carrier-protein] reductase (NADPH, B-specific) activity; C:soluble fraction; C:mitochondrion; P:acetyl-CoA metabolic process; F:[acyl-carrier-protein] S-malonyltransferase activity; F:oleoyl-[acyl-carrier-protein] hydrolase activity; F:NADPH binding; F:3-oxoacyl-[acyl-carrier-protein] reductase activity; F:3-oxoacyl-[acyl…	EC:1.3.1.10; EC:2.3.1.39; EC:3.1.2.14; EC:4.2.1.59; EC:1.1.1.100; EC:2.3.1.41; EC:2.3.1.38	IPR000794; IPR023102;	1.08186	1.26585	0.0207791	0.005672
Fcc02972	---NA---								-2.24113		0.044856
Fcc02980	---NA---								0.720751		0.00711558
Fcc03009	---NA---							0.600889	0.7727	0.0346513	0.00569939
Fcc03040	---NA---							1.46916	1.38007	0.0346513	0.044856
Fcc03047	---NA---							0.577319	0.442717	0.0131087	0.04373
Fcc03056	cg13759 cg13759-pa		2.91935e-08	0.456316	P:metabolic process; F:N-acetyltransferase activity; F:transferase activity			0.7838		0.0216091
Fcc03060	---NA---								-0.931609		0.0233569
Fcc03068	---NA---							0.536879		0.0437964
Fcc03155	---NA---							0.80132		0.0270652
Fcc03188	adult cuticle	*	3.20522e-17	0.7725	F:structural constituent of chitin-based cuticle		IPR000618;		-0.800966		0.020596
Fcc03214	---NA---								0.65357		0.020596
Fcc03230	---NA---								-1.87914		0.00152716
Fcc03280	vacuolar atpase subunit d	*	5.11436e-71	0.9085	F:hydrogen-exporting ATPase activity, phosphorylative mechanism; C:vacuolar proton-transporting V-type ATPase, V1 domain; P:ATP synthesis coupled proton transport; F:proton-transporting ATPase activity, rotational mechanism; P:ATP hydrolysis coupled proton transport	EC:3.6.3.6	IPR002699		-0.581907		0.0342709
Fcc03381	---NA---								-1.38118		0.0262283
Fcc03384	---NA---				F:binding		IPR001304; IPR016186; IPR016187;	0.823938		0.0214927
Fcc03453	---NA---							0.937759	0.894397	0.0165535	0.015956
Fcc03504	restin (cytoplasmic linker protein-170) (clip-170)	*	2.18315e-19	0.669	F:microtubule binding; C:endosome; F:metal ion binding; C:kinetochore; P:mitosis; C:intermediate filament; F:protein homodimerization activity; C:microtubule cytoskeleton; C:tubulin complex		IPR000938; IPR023092;		0.984226		0.00954146
Fcc03518	---NA---							1.25884		0.0346513
Fcc03584	dna methyltransferase 1-associated protein 1	*	9.68509e-71	0.6525	P:histone H4 acetylation; P:histone H2A acetylation; C:NuA4 histone acetyltransferase complex; F:transcription corepressor activity; C:replication fork; P:negative regulation of transcription, DNA-dependent; P:DNA methylation; C:transcription factor complex				-0.51803		0.044856
Fcc03589	---NA---								0.610059		0.0395403
Fcc03590	---NA---							0.855089		0.0328345
Fcc03602	sec14-like protein 1-like		1.85238e-15	0.5345	P:transport; C:intracellular; F:transporter activity; F:molecular_function; P:biological_process; C:cellular_component		IPR001251; IPR011074;	0.681324		0.0256511
Fcc03623	advillin	*	2.7112e-47	0.6445	P:actin filament organization; P:nervous system development; F:actin binding; C:actin cytoskeleton; P:response to stress		IPR003128; IPR007122; IPR007123; IPR015627;	0.603559	0.596274	0.00999697	0.00723046
Fcc03658	---NA---								0.692596		0.0162252
Fcc03673	juvenile hormone acid methyltransferase	*	2.34254e-23	0.529	P:metabolic process; F:methyltransferase activity	EC:2.1.1.0	IPR013216	0.794046	1.03372	0.00750224	0.00109369
Fcc03847	alkaline ceramidase		2.65821e-16	0.5255	P:lipid metabolic process; P:sphingolipid metabolic process; F:hydrolase activity; F:ceramidase activity; C:extracellular region			0.643285		0.0331506
Fcc03886	---NA---							0.952554		0.00595405
Fcc03979	---NA---							0.907104		0.0331506
Fcc03980	diacylglycerol o-acyltransferase		2.4396e-09	0.501111	F:transferase activity; F:acyltransferase activity; F:diacylglycerol O-acyltransferase activity			-1.55402		0.00771287
Fcc04043	uba domain-containing		7.88981e-07	0.7495	F:ARF GTPase activator activity; P:regulation of ARF GTPase activity; F:zinc ion binding			-0.589429	-0.659462	0.0346513	0.015956
Fcc04065	dna-directed rna polymerase ii subunit rpb4	*	1.61359e-51	0.8075	F:DNA-directed RNA polymerase activity; C:DNA-directed RNA polymerase II, core complex; F:protein kinase activity; F:nucleotide binding; C:nucleolus; P:purine base metabolic process; P:pyrimidine base metabolic process; P:transcription, DNA-dependent	EC:2.7.7.6	IPR005574; IPR006590; IPR010997;		-0.716367		0.0261496
Fcc04150	---NA---							0.800904	0.870089	0.0331506	0.015956
Fcc04292	---NA---								0.730268		0.0308018
Fcc04367	---NA---							0.581108		0.00877642
Fcc04416	---NA---							0.567762		0.0346513
Fcc04476	---NA---				F:calcium ion binding		IPR011992		0.694041		0.0339747
Fcc04501	---NA---							0.768886	1.18804	0.0409404	0.00187299
Fcc04540	---NA---							0.498048	0.416628	0.0192669	0.044856
Fcc04617	low quality protein: agrin-like	*	1.62332e-33	0.7825	F:protein binding		IPR002350; IPR011497;		-1.35083		0.0261496
Fcc04617	follistatin	**	6.65758e-29	0.7785	C:extracellular region		IPR001239; IPR002350		-1.35083		0.0261496
Fcc04663	alpha-tocopherol transfer	*	4.36253e-42	0.567	F:transporter activity; C:intracellular; P:transport		IPR001071; IPR001251; IPR008273; IPR011074;		-0.745769		0.0328214
Fcc04679	---NA---								1.2219		0.0233569
Fcc04684	purine nucleoside phosphorylase	*	1.81307e-18	0.738	P:nucleoside metabolic process; C:intracellular part; P:response to stimulus; P:cellular nitrogen compound biosynthetic process; P:small molecule biosynthetic process; P:positive regulation of T cell activation; F:purine-nucleoside phosphorylase activity; F:binding; P:multicellular organismal process; P:purine base metabolic process; P:pyrimidine base metabolic process; P:nicotinamide metabolic p…	EC:2.4.2.1	IPR000845; IPR001369;	0.804062	0.869386	0.00595405	0.0017577
Fcc04744	cg13759 cg13759-pa (arylalkylamine n-acetyltransferase)		7.74454e-06	0.485	P:metabolic process; F:N-acetyltransferase activity			0.821508	0.709129	0.0192669	0.0353063
Fcc04789	glucose dehydrogenase	*	1.53801e-15	0.7795	F:FAD binding; F:oxidoreductase activity, acting on CH-OH group of donors; P:alcohol metabolic process; P:oxidation reduction		IPR007867;		0.82655		0.0326308
Fcc04835	sec14-like protein 4 (cral trio domain-containing protein)		1.43803e-17	0.477	P:transport; C:intracellular; F:transporter activity; F:lipid binding; F:molecular_function; P:biological_process; C:cellular_component		IPR001251; IPR008273; IPR011074;	-1.18391		0.00780091
Fcc04942	serine proteinase	*	2.34661e-14	0.6995	F:serine-type endopeptidase activity; P:proteolysis		IPR001254; IPR009003;	-1.54201	-1.12234	0.00780091	0.0397255
Fcc05065	dynamin related protein 1	*	1.59185e-05	0.477143	F:GTPase activity; F:GTP binding		IPR003130	0.998183	1.30769	0.0346513	0.005672
Fcc05078	---NA---								-2.71889		0.00609503
Fcc05079	prophenol oxidase a1	*	5.55815e-07	0.555556	F:oxygen transporter activity; P:transport		IPR005203; IPR013788; IPR014756		-0.735877		0.0109592
Fcc05136	---NA---							1.08194		0.0409404
Fcc05329	hypothetical protein DAPPUDRAFT_220992 [Daphnia pulex]		0.000676211	0.53				0.805529		0.0404177
Fcc05611	trehalase	*	2.51096e-46	0.603	F:catalytic activity; P:trehalose metabolic process		IPR001661; IPR008928		0.868068		0.0233569
Fcc05669	---NA---							-1.32641	-1.52686	0.0346513	0.0139961
Fcc05688	---NA---								-1.5767		0.0036394
Fcc05690	---NA---								-0.895238		0.0257356
Fcc05707	---NA---							1.10546		0.0355677
Fcc05859	---NA---							0.537993	0.48946	0.0346513	0.0499072
Fcc05906	---NA---							0.840138	0.954541	0.0192669	0.00569939
Fcc05963	PREDICTED: hypothetical protein LOC100745580 [Bombus impatiens]		1.28228e-10	0.70875					-0.93203		0.015956
Fcc05973	glutathione s-transferase	*	1.4817e-42	0.606	F:protein binding		IPR004045; IPR010987; IPR012336; IPR017933;		1.12311		0.0366101
Fcc06054	sec14-like 2 ( cerevisiae)	*	9.78795e-09	0.518	P:positive regulation of biosynthetic process; P:regulation of cholesterol biosynthetic process; C:cytoplasm		IPR001251;	0.69338	0.593719	0.0192669	0.0385967
Fcc06064	---NA---							0.879483	0.948562	0.0152746	0.005672
Fcc06073	---NA---								0.717056		0.04373
Fcc06083	---NA---							0.829133	0.858406	0.00780091	0.00455673
GeneName: Collembase accession number; Blast Description; Best Blast2GO hit; E-value: Blast2GO E-value; mean similarity; similarity to best blast2GO hit; Go Terms: GO annotation description; Enzyme Codes; Enzyme Commission number; InterPro: codes of hits found in InterPro database; logFC: the log2 transformed ratio (treated/untreated); adj.P.Val: Benjamini-Hochberg adjusted P-value)
* Sequence was fully annotaded by Blast2GO. ** second best annotated Blast2GO description for this sequence.
