# Supplementary material for: Molecular and life-history effects of a natural toxin on herbivorous and non-target soil arthropods
Source: Ecotoxicology. 2012 Feb 5;21(4):1084–93. doi: 10.1007/s10646-012-0861-z (PMC3325419; doi:10.1007/s10646-012-0861-z)
Supplement: Supplementary file 2 — All significantly up- or down regulated genes in Folsomia candida exposed for 48 hours to 2-phenylethyl ITC in Lufa 2.2 at concentrations similar to the 28-day EC10 and EC50 for effects on reproduction compared to the acetone control. (XLS 34 kb) [file 10646_2012_861_MOESM2_ESM.xls]

## Sheet: Table A1
Table A1. All significantly up- or down regulated genes in Folsomia candida between control and acetone control treatments exposed for 48 hours in Lufa 2.2.
GeneName	Blast2GO hit	logFC	adj.P.val
Fcc00025	hypothetical protein [Trichomonas vaginalis G3]	-0.929116	0.00719302
Fcc00050	acetyl-coenzyme a carboxylase alpha	-0.758785	0.033244
Fcc00167	No hits	-0.897948	0.0131381
Fcc00171	No hits	-1.4726	0.0020985
Fcc00232	No hits	0.397168	0.0485833
Fcc00233	No hits	-0.701607	0.0151153
Fcc00253	No hits	-1.109	0.0447745
Fcc00264	No hits	-0.879843	0.00198237
Fcc00297	26s proteasome non-atpase regulatory subunit 8	0.427404	0.0419818
Fcc00311	kazal-type proteinase inhibitor	-0.644295	0.0141062
Fcc00324	nin one binding protein	0.699141	0.0284532
Fcc00360	No hits	1.18964	0.0311667
Fcc00404	isoform a	0.538402	0.0440168
Fcc00422	gaf sensor protein	0.659358	0.0485833
Fcc00443	hypothetical protein MPER_15464 [Moniliophthora perniciosa FA553]	0.567805	0.0389057
Fcc00464	No hits	-0.552219	0.0241139
Fcc00492	solute carrier family 25 (mitochondrial carrier oxoglutarate carrier) member 11	0.631061	0.0389057
Fcc00527	No hits	-1.22756	0.0143804
Fcc00534	lsm7 u6 small nuclear rna associated ( cerevisiae)	0.712118	0.0446917
Fcc00695	glycinamide ribonucleotide synthetase	-0.579683	0.0319528
Fcc00717	poly (3hydroxybutyrate) depolymerase	-0.933502	0.0104251
Fcc00743	No hits	-0.960256	0.042271
Fcc00748	No hits	-0.905888	0.0124824
Fcc00789	fumarylacetoacetate hydrolase domain containing 2a	-0.904935	0.0186174
Fcc00790	cg9273	0.999591	0.00127496
Fcc00863	titin (connectin)	-0.962926	0.0124824
Fcc00881	loc548945 protein	-0.739745	0.0118322
Fcc00891	No hits	-0.687545	0.0124824
Fcc00979	No hits	0.861157	0.0198417
Fcc01008	No hits	1.05226	0.0377351
Fcc01043	No hits	0.502342	0.0464032
Fcc01088	No hits	-0.701844	0.0163619
Fcc01107	No hits	0.674381	0.0232701
Fcc01120	prostaglandin e synthase 2	0.618601	0.0374963
Fcc01237	ankyrin repeat domain protein	0.453057	0.0319528
Fcc01259	No hits	-0.830804	0.0241139
Fcc01299	No hits	-0.575668	0.033244
Fcc01347	No hits	-0.716743	0.0124824
Fcc01381	No hits	0.73775	0.0151153
Fcc01392	No hits	0.590572	0.0241139
Fcc01454	bcl2-associated athanogene 3	-0.645664	0.0151153
Fcc01462	No hits	0.529835	0.0207216
Fcc01564	actin related protein 2 3 complex subunit 2	0.857265	0.033244
Fcc01608	actin-like 6b	0.501447	0.0285691
Fcc01641	seven transmembrane	0.705225	0.00127496
Fcc01650	No hits	0.647996	0.01636
Fcc01671	No hits	-0.747965	0.0144696
Fcc01692	No hits	-1.35044	0.0124824
Fcc01721	No hits	-0.584512	0.0276909
Fcc01736	No hits	-1.09149	0.0104251
Fcc01868	No hits	-0.88305	0.0319528
Fcc01874	No hits	0.60804	0.033244
Fcc01911	lung seven transmembrane receptor	0.587721	0.0124824
Fcc01912	No hits	-0.896277	0.00337908
Fcc01940	No hits	-0.560741	0.0343957
Fcc01989	No hits	-0.588607	0.0128849
Fcc02190	No hits	-0.839965	0.0320591
Fcc02271	No hits	-0.686681	0.01636
Fcc02396	No hits	-0.691692	0.0151153
Fcc02514	No hits	-0.551835	0.0212107
Fcc02522	chitinase	-0.833952	0.042271
Fcc02541	tumor suppressing subtransferable candidate 1	0.764219	0.0181102
Fcc02543	No hits	-0.912954	0.0144696
Fcc02587	No hits	0.72448	0.0143804
Fcc02590	heat-responsive protein 12	-0.787242	0.0285691
Fcc02737	No hits	-0.739208	0.0311667
Fcc02944	serine protease sp24d	0.846328	0.0124824
Fcc02959	fatty acid synthase	-0.93462	0.017821
Fcc03010	No hits	-0.619129	0.0104251
Fcc03029	No hits	0.71488	0.0343957
Fcc03064	vacuolar protein sorting 4a	0.518043	0.0389778
Fcc03082	No hits	0.666741	0.0446917
Fcc03101	No hits	0.568664	0.0181102
Fcc03109	No hits	-0.596389	0.0274184
Fcc03203	No hits	-0.425441	0.0334869
Fcc03225	No hits	-0.845485	0.0389057
Fcc03227	translocon-associated protein gamma	0.681909	0.0035096
Fcc03280	vacuolar atpase subunit d	0.576166	0.0163681
Fcc03355	pre-mrna-splicing factor isy1	0.565266	0.033244
Fcc03383	No hits	-0.696476	0.0377351
Fcc03414	No hits	-0.37203	0.0463144
Fcc03449	No hits	0.612112	0.01636
Fcc03453	No hits	-0.660915	0.0440168
Fcc03547	ubiquitin carboxyl terminal hydrolase	0.520029	0.0161385
Fcc03576	No hits	-0.537177	0.0446917
Fcc03590	No hits	-0.671077	0.0465783
Fcc03791	transformation transcription domain-associated protein	-0.588971	0.0419818
Fcc03886	No hits	-0.657513	0.0163619
Fcc03960	der1-like domain member 1	0.643709	0.0124824
Fcc04102	chaperone protein	0.518592	0.0142413
Fcc04134	No hits	-0.66372	0.0478323
Fcc04153	No hits	0.624862	0.0161385
Fcc04264	ww domain-containing oxidoreductase	0.695426	0.0163619
Fcc04307	No hits	1.006	0.0249976
Fcc04332	PREDICTED: similar to F48E3.8a [Apis mellifera]	-0.628338	0.0143804
Fcc04372	atp-dependent transporter	-0.514249	0.0144696
Fcc04377	glycerophosphodiester phosphodiesterase domain containing 1	0.688903	0.0343957
Fcc04407	polyglutamine binding	0.715261	0.0312187
Fcc04416	No hits	-0.517494	0.0241139
Fcc04443	No hits	-0.704791	0.0124824
Fcc04495	No hits	-0.466999	0.0241139
Fcc04537	kismet cg3696-pa	-0.716363	0.0320591
Fcc04625	thioredoxin domain containing 12 (endoplasmic reticulum)	0.720433	0.0389057
Fcc04653	trypsin-like serine protease	-0.746538	0.0181222
Fcc04703	No hits	0.433956	0.0478293
Fcc04789	glucose dehydrogenase	-0.838992	0.0145278
Fcc04845	No hits	-0.596524	0.0124824
Fcc04951	No hits	-1.04603	0.0143804
Fcc05012	elongation factor 1-gamma	0.358433	0.028456
Fcc05192	No hits	0.598671	0.0378568
Fcc05249	No hits	-0.426001	0.0478293
Fcc05262	No hits	-0.440731	0.0478293
Fcc05329	No hits	-0.94094	0.0104251
Fcc05380	No hits	-0.844231	0.0124824
Fcc05446	No hits	-1.19497	0.0144696
Fcc05493	No hits	-0.79751	0.00876311
Fcc05535	charged multivesicular body protein 4b	0.81991	0.00764608
Fcc05631	mapk scaffold protein 1	0.596496	0.0104251
Fcc05791	molybdopterin cofactor sulfurase	0.639028	0.0124824
Fcc05826	No hits	-0.765327	0.0377351
Fcc05905	actin-depolymerizing factor 4	0.621092	0.0141062
Fcc05910	No hits	0.554002	0.0124824
Fcc05924	calcineurin b	0.492772	0.0234609
Fcc05955	No hits	-0.810226	0.0143804
Fcc05968	antimicrobial knottin protein btk-3	-1.19567	1.98995e-05
Fcc06064	No hits	-0.73269	0.0145278
Fcc06068	hla-b associated transcript 1	0.812043	0.0161385
Fcc06092	sarco plasmic reticulum-type calcium atpase	-1.12406	0.0166648
Fcc06101	No hits	-0.675953	0.033244
Fcc06240	No hits	-0.842958	0.0161385
